# Supplementary material for: Thyroid Hormone Upregulates Cav1.2 Channels in Cardiac Cells via the Downregulation of the Channels’ β4 Subunit
Source: Int J Mol Sci. 2024 Oct 8;25(19):10798. doi: 10.3390/ijms251910798 (PMC11476369; doi:10.3390/ijms251910798)
Supplement: Supplementary file 1 [file ijms-25-10798-s001.zip]

Archive with 1 entries (1 files):
- ijms-3207899-supplementary.pdf
